# Supplementary material for: Glycine N‐Acyltransferase Deficiency due to a Homozygous Nonsense Variant in the GLYAT: A Novel Inborn Error of Metabolism
Source: JIMD Rep. 2025 Jul 29;66(5):e70032. doi: 10.1002/jmd2.70032 (PMC12307128; doi:10.1002/jmd2.70032)
Supplement: Supplementary file 1 — Data S1–S3 Supporting Information. [file JMD2-66-e70032-s001.zip]

Archive with 3 entries (3 files):
- jmd270032-sup-0003-Supinfo3.ab1
- jmd270032-sup-0001-Supinfo1.ab1
- jmd270032-sup-0002-Supinfo2.ab1
